# Supplementary material for: First-Principles Investigation on the Tunable Electronic Structures and Photocatalytic Properties of AlN/Sc2CF2 and GaN/Sc2CF2 Heterostructures
Source: Molecules. 2024 Jul 12;29(14):3303. doi: 10.3390/molecules29143303 (PMC11279752; doi:10.3390/molecules29143303)
Supplement: Supplementary file 1 [file molecules-29-03303-s001.zip]

Archive with 1 entries (1 files):
- molecules-3087476-supplementary.pdf
